# Supplementary material for: Geniposide ameliorates bleomycin-induced pulmonary fibrosis in mice by inhibiting TGF-β/Smad and p38MAPK signaling pathways
Source: PLoS One. 2024 Sep 6;19(9):e0309833. doi: 10.1371/journal.pone.0309833 (PMC11379225; doi:10.1371/journal.pone.0309833)
Supplement: S1 Data — (XLSX) [file pone.0309833.s004.xlsx]

## Sheet: Figure 6
	Fig 6-B			Fig 6-C			Fig 6-E			Fig 6-F
	gropu	TGF-β1		gropu	Smad2/3		gropu	TGF-β1		gropu	Smad2/3
	NS	0.736025		NS	0.858096		NS	0.334222		NS	0.663125
		0.731298			0.768946			0.496513			0.718413
		0.864453			0.947469			0.441373			0.746398
		0.780573			0.881332		model	0.709564			0.51866
	model	1.30631			0.855912			0.886551		model	1.15615
		1.05599			0.854239			0.957157			1.34273
		1.07885		model	1.56889			0.874947			1.31991
		1.00298			1.22001			0.721667			1.2374
		1.15325			1.45624		PFD	0.368605			1.58746
	PFD	0.82995			1.44707			0.433294		PFD	0.622971
		0.613234			1.04537			0.56697			0.559227
		0.606286		PFD	0.871221		DXM	0.82836			0.396482
		0.808706			1.03847			0.776643		DXM	1.03144
		0.758858			0.785594			0.553727			1.14983
	DXM	0.813041			0.894676			0.544553			1.32581
		0.815063		DXM	0.857068		Gen 25	0.584681			0.948089
		0.717097			0.866853			1.20274		Gen 25	0.986916
		0.879002			0.911626			0.835877			1.29758
	Gen 25	1.37646			1.29727			0.995086			0.970268
		1.77923			1.13242		Gen 50	0.83187			1.14391
		1.21991			0.7294			0.679222			1.16553
	Gen 50	0.913431		Gen 25	1.80317			0.756027		Gen 50	0.783141
		0.919662			1.07791			0.740818			1.00465
		0.663128			1.93006			0.585524			1.16002
		0.79685			1.0425		Gen 100	0.70408			0.970005
		0.765299			1.72634			0.610456			0.911378
	Gen 100	0.875936		Gen 50	1.09955			0.50617		Gen 100	0.741716
		0.524273			1.27793			0.353879			0.773003
		0.918794			1.32215			0.658224			0.872193
		0.924343			1.01381			0.640712			0.799435
		0.769943			1.26241						0.698268
				Gen 100	0.8945
					0.842078
					0.861964
					0.86305
					0.903457

## Sheet: Figure 7
	Fig 7-B			Fig 7-C			Fig 7-E			Fig 7-F
	gropu	CTGF		gropu	p38		gropu	CTGF		gropu	p38
	NS	0.54027		NS	0.743942		NS	0.564082		NS	0.456335
		0.62793			0.76011			0.505817			0.643029
		0.52696			0.683623			0.423835			0.479066
		0.604533			0.794561			0.618079			0.672423
		0.505681			0.519746		model	1.09185			0.691665
		0.617181			0.689594			0.84952			0.537385
	model	0.893914		model	1.00988			1.00795			0.609122
		1.30388			0.927418			1.10747		model	0.863854
		0.954353			1.36386			1.0102			1.34012
		0.834324			1.45361		PFD	0.590649			1.32602
	PFD	0.504545			1.10548			0.68481			1.90863
		0.566786		PFD	0.895024			0.586638			1.46196
		0.67483			0.733409		DXM	0.69706		PFD	0.885148
		0.629381			0.857174			0.955549			0.91407
	DXM	0.517186			0.675277			0.922413			1.11952
		0.671975		DXM	0.720254			0.724729			1.25514
		0.602961			0.746223		Gen 25	1.01824			1.25494
		0.702875			0.623011			0.823217		DXM	0.779741
		0.853881			1.01068			0.928438			0.681011
	Gen 25	0.949639			0.86691			0.856128			0.660363
		0.955233		Gen 25	1.70554			0.938531			0.554044
		0.939692			1.59006			0.940719		Gen 25	0.983164
	Gen 50	0.771975			1.13747		Gen 50	0.906447			1.15276
		0.859301			1.27611			0.881173			0.962806
		0.956704		Gen 50	0.95545			0.826967			1.28247
		0.628781			0.831288			0.758118		Gen 50	0.996213
		0.80624			1.0801			0.938559			0.901801
	Gen 100	0.729098			0.897699			0.830117			0.72596
		0.682792			0.939271		Gen 100	0.64562			0.889654
		0.633916		Gen 100	0.623405			0.615464			0.712733
		0.598549			0.742125			0.69481			0.938249
		0.575139			0.62377						0.721937
		0.684557			0.734419					Gen 100	0.641428
					0.82412						0.628946
					0.709547						0.43015
											0.400209
											0.73859
											0.417933
